# Supplementary material for: Spatiotemporal dynamics of SETD5-containing NCoR–HDAC3 complex determines enhancer activation for adipogenesis
Source: Nat Commun. 2021 Dec 2;12:7045. doi: 10.1038/s41467-021-27321-5 (PMC8639990; doi:10.1038/s41467-021-27321-5)
Supplement: Supplementary file 4 — Supplementary data 1 [file 41467_2021_27321_MOESM4_ESM.xlsx]

## Sheet: Sheet1
Accession Number	Molecular Weight	Total Spectrum Count
		WT	Δ437-918	ΔSET
PLEC_MOUSE	534 kDa	216	261	221
SETD5_MOUSE	157 kDa	132	99	134
VIME_MOUSE	54 kDa	82	101	81
FINC_MOUSE	273 kDa	66	105	65
FLNA_MOUSE	281 kDa	56	87	61
GRP78_MOUSE	72 kDa	57	61	59
MYH9_MOUSE	226 kDa	40	47	48
SRRM2_MOUSE	295 kDa	34	49	19
PGBM_MOUSE	398 kDa	31	69	29
ACTG_MOUSE	42 kDa	32	47	36
NCOR2_MOUSE	270 kDa	31	0	45
CTR9_MOUSE	133 kDa	29	30	28
PRP8_MOUSE	274 kDa	32	36	22
GRP75_MOUSE	73 kDa	33	35	34
HSP7C_MOUSE	71 kDa	26	36	30
GCAA_MOUSE (+1)	36 kDa	28	29	24
SF3B1_MOUSE	146 kDa	37	38	17
TBB5_MOUSE	50 kDa	21	36	34
GRN_MOUSE	63 kDa	26	24	17
HNRPU_MOUSE	88 kDa	27	32	29
FBN1_MOUSE	312 kDa	26	36	16
FUBP2_MOUSE	77 kDa	32	27	18
PUF60_MOUSE	60 kDa	27	33	18
RL4_MOUSE	47 kDa	24	21	31
RPB1_MOUSE	217 kDa	16	26	26
NCOR1_MOUSE	271 kDa	30	0	31
FBLN2_MOUSE	132 kDa	19	34	20
SF3B3_MOUSE	136 kDa	28	24	15
U520_MOUSE	245 kDa	26	21	16
PTRF_MOUSE	44 kDa	18	24	16
RMXL1_MOUSE	42 kDa	17	18	13
RRBP1_MOUSE	173 kDa	14	13	21
PININ_MOUSE	82 kDa	20	23	9
BCLF1_MOUSE	106 kDa	12	16	4
YBOX1_MOUSE	36 kDa	13	18	12
HNRPM_MOUSE	78 kDa	15	21	19
U5S1_MOUSE	109 kDa	23	20	9
LRP1_MOUSE	505 kDa	13	15	16
FLNB_MOUSE	278 kDa	10	33	15
ACINU_MOUSE	151 kDa	15	17	5
ROA2_MOUSE	37 kDa	13	20	11
RS6_MOUSE	29 kDa	12	13	15
CDC73_MOUSE	61 kDa	18	16	14
MYOF_MOUSE	233 kDa	12	16	22
DDX5_MOUSE	69 kDa	12	14	14
CDC5L_MOUSE	92 kDa	15	20	6
DHX9_MOUSE	149 kDa	14	19	15
MATR3_MOUSE	95 kDa	11	17	16
PAF1_MOUSE	61 kDa	15	18	13
SF3A1_MOUSE	89 kDa	16	16	11
ADT2_MOUSE	33 kDa	11	17	21
HNRPL_MOUSE	64 kDa	10	14	11
ROA3_MOUSE	40 kDa	12	17	10
CH60_MOUSE	61 kDa	19	17	14
TR150_MOUSE	108 kDa	17	14	6
HNRPC_MOUSE	34 kDa	13	17	12
HNRPK_MOUSE	51 kDa	14	17	8
IF4A3_MOUSE	47 kDa	18	19	12
RL7_MOUSE	31 kDa	11	10	14
SND1_MOUSE	102 kDa	11	13	11
PRP19_MOUSE	55 kDa	16	16	5
RL3_MOUSE	46 kDa	12	12	13
RS27A_MOUSE	18 kDa	10	11	13
EF1A1_MOUSE	50 kDa	11	11	16
PR40A_MOUSE	108 kDa	14	16	7
RL13_MOUSE	24 kDa	11	11	14
RL6_MOUSE	34 kDa	12	10	16
ATPA_MOUSE	60 kDa	12	13	18
FLNC_MOUSE	291 kDa	11	24	13
RS11_MOUSE	18 kDa	11	11	12
VIGLN_MOUSE	142 kDa	8	14	15
CLH1_MOUSE	192 kDa	12	13	14
MYO1C_MOUSE	122 kDa	9	8	19
RBM25_MOUSE	100 kDa	15	16	4
RS18_MOUSE	18 kDa	10	11	13
RS3_MOUSE	27 kDa	11	12	13
RS8_MOUSE	24 kDa	12	13	13
RS9_MOUSE	23 kDa	10	7	14
TBA1C_MOUSE (+1)	50 kDa	16	21	20
PLPL2_MOUSE	54 kDa	17	11	3
RL7A_MOUSE	30 kDa	11	12	11
RPB2_MOUSE	134 kDa	8	11	15
DDX3X_MOUSE	73 kDa	7	13	10
GCN1_MOUSE	293 kDa	7	16	13
CTND1_MOUSE	105 kDa	6	12	14
NPM_MOUSE	33 kDa	9	14	13
RS3A_MOUSE	30 kDa	9	9	11
HNRL2_MOUSE	85 kDa	6	14	11
IQGA1_MOUSE	189 kDa	9	15	12
DDX17_MOUSE	72 kDa	14	17	14
RS13_MOUSE	17 kDa	6	7	10
RS16_MOUSE	16 kDa	9	13	12
APC1_MOUSE	216 kDa	6	15	8
H2B1B_MOUSE (+6)	14 kDa	15	7	12
PTBP1_MOUSE	56 kDa	11	16	10
SYEP_MOUSE	170 kDa	10	12	13
THOC2_MOUSE	183 kDa	12	13	5
TBL1X_MOUSE	57 kDa	16	0	18
DYHC1_MOUSE	532 kDa	7	11	8
E41L2_MOUSE	110 kDa	7	9	7
MYH10_MOUSE	229 kDa	11	15	19
SRSF1_MOUSE	28 kDa	11	12	7
DHX15_MOUSE	91 kDa	14	13	7
RL18_MOUSE	22 kDa	10	11	10
RL24_MOUSE	18 kDa	7	9	10
ROA1_MOUSE	34 kDa	12	9	6
ADT1_MOUSE	33 kDa	11	15	18
IGKC_MOUSE	12 kDa	6	8	8
EFTU_MOUSE	50 kDa	9	13	9
LMNA_MOUSE	74 kDa	8	12	9
RL19_MOUSE	23 kDa	8	10	13
CDC23_MOUSE	69 kDa	3	12	7
PDIP3_MOUSE	46 kDa	11	13	5
RL28_MOUSE	16 kDa	7	7	9
RS2_MOUSE	31 kDa	9	12	8
RBP2_MOUSE	341 kDa	1	15	4
TRA2B_MOUSE	34 kDa	5	10	0
AIFM1_MOUSE	67 kDa	7	11	12
GELS_MOUSE	86 kDa	6	5	7
RS14_MOUSE	16 kDa	9	9	8
U2AF2_MOUSE	54 kDa	7	12	7
ACTN1_MOUSE	103 kDa	5	8	10
ANXA1_MOUSE	39 kDa	9	9	10
K2C5_MOUSE	62 kDa	7	0	23
ABCE1_MOUSE	67 kDa	10	11	5
CAN6_MOUSE	75 kDa	7	8	7
COPA_MOUSE	138 kDa	7	9	9
LEO1_MOUSE	76 kDa	9	14	7
P5CS_MOUSE	87 kDa	8	10	7
AP2A2_MOUSE	104 kDa	8	10	10
ATPB_MOUSE	56 kDa	7	8	11
FXR1_MOUSE	76 kDa	4	8	11
PABP1_MOUSE	71 kDa	7	7	13
RUVB1_MOUSE	50 kDa	7	9	8
SNW1_MOUSE	61 kDa	8	7	5
F120A_MOUSE	122 kDa	5	9	9
PAIRB_MOUSE	45 kDa	8	5	11
RL12_MOUSE	18 kDa	11	9	9
RL13A_MOUSE	23 kDa	4	6	9
RS4X_MOUSE	30 kDa	9	6	4
EHD2_MOUSE	61 kDa	9	6	9
RN213_MOUSE	585 kDa	4	9	3
HNRPF_MOUSE	46 kDa	7	11	10
ANXA2_MOUSE	39 kDa	10	8	10
DHB12_MOUSE	35 kDa	4	7	9
DOCK7_MOUSE	241 kDa	6	9	4
IF2B3_MOUSE	64 kDa	6	10	6
INT1_MOUSE	245 kDa	7	9	10
KPYM_MOUSE	58 kDa	9	7	8
RL34_MOUSE	13 kDa	7	7	7
SF01_MOUSE	70 kDa	8	9	6
TERA_MOUSE	89 kDa	5	10	7
UIF_MOUSE	36 kDa	10	9	3
HS90B_MOUSE	83 kDa	7	9	7
MPRI_MOUSE	274 kDa	8	7	3
RALY_MOUSE	33 kDa	4	8	3
RL8_MOUSE	28 kDa	6	3	9
DDX46_MOUSE	117 kDa	11	5	3
HNRH1_MOUSE	49 kDa	11	10	8
LRC59_MOUSE	35 kDa	5	4	7
RENT1_MOUSE	124 kDa	5	9	8
RL14_MOUSE	24 kDa	7	8	9
RL18A_MOUSE	21 kDa	6	4	7
RS20_MOUSE	13 kDa	8	7	7
TIF1B_MOUSE	89 kDa	8	7	9
SF3A3_MOUSE	59 kDa	6	8	2
K2C6A_MOUSE (+1)	59 kDa	7	2	18
ELAV1_MOUSE	36 kDa	5	11	5
NUCL_MOUSE	77 kDa	5	7	4
PDIA6_MOUSE	48 kDa	8	7	7
PPIG_MOUSE	88 kDa	5	8	4
PRP6_MOUSE	107 kDa	7	8	4
RLA0_MOUSE	34 kDa	7	7	7
SON_MOUSE	266 kDa	6	8	4
SRSF3_MOUSE	19 kDa	4	8	4
NISCH_MOUSE	175 kDa	1	10	6
TBA1B_MOUSE	50 kDa	16	20	20
K1C17_MOUSE	48 kDa	11	0	10
COF1_MOUSE	19 kDa	8	8	8
RL23_MOUSE	15 kDa	7	11	7
RPN1_MOUSE	69 kDa	3	3	8
RS19_MOUSE	16 kDa	7	6	2
RS25_MOUSE	14 kDa	7	5	5
TCPD_MOUSE	58 kDa	3	4	3
SQRD_MOUSE	50 kDa	2	9	9
DESP_MOUSE	333 kDa	2	0	11
FND3B_MOUSE	133 kDa	5	9	6
PCBP1_MOUSE	37 kDa	6	9	6
RL10A_MOUSE	25 kDa	7	5	5
RL30_MOUSE	13 kDa	4	7	9
RS5_MOUSE	23 kDa	6	6	4
SRSF6_MOUSE	39 kDa	5	5	4
ECHA_MOUSE	83 kDa	4	4	11
AL1L2_MOUSE	102 kDa	6	8	6
ALDH2_MOUSE	57 kDa	6	6	6
ARF_MOUSE	19 kDa	6	10	5
RL11_MOUSE	20 kDa	5	8	9
THOC1_MOUSE	75 kDa	7	7	3
BUB3_MOUSE	37 kDa	6	5	3
RL21_MOUSE	19 kDa	4	2	5
UBP34_MOUSE	408 kDa	2	13	6
SPT6H_MOUSE	199 kDa	3	12	5
SYF1_MOUSE	100 kDa	5	6	1
E41L3_MOUSE	103 kDa	4	7	6
ENPL_MOUSE	92 kDa	4	6	3
G3P_MOUSE	36 kDa	7	7	4
RS28_MOUSE	8 kDa	6	5	5
RS29_MOUSE	7 kDa	4	5	3
TADBP_MOUSE	45 kDa	5	8	5
CMC1_MOUSE	75 kDa	3	10	8
SMHD1_MOUSE	226 kDa	2	3	5
RL15_MOUSE	24 kDa	1	3	2
DCLK1_MOUSE	84 kDa	5	5	5
EF2_MOUSE	95 kDa	5	7	7
HMGA2_MOUSE	12 kDa	5	7	4
HNRPQ_MOUSE	70 kDa	5	8	5
LDHA_MOUSE	36 kDa	6	6	4
MAP4_MOUSE	117 kDa	3	7	3
RAN_MOUSE	24 kDa	4	5	4
RL27A_MOUSE	17 kDa	6	5	3
TCPQ_MOUSE	60 kDa	4	5	5
MTA2_MOUSE	75 kDa	5	7	3
SR140_MOUSE	118 kDa	6	5	3
K1C10_MOUSE	58 kDa	3	3	9
SNTB2_MOUSE	56 kDa	2	7	7
ZC3HE_MOUSE	82 kDa	6	8	2
SAP18_MOUSE	18 kDa	3	5	1
MFAP1_MOUSE	52 kDa	5	5	1
TBL1R_MOUSE	56 kDa	10	0	12
ACSL3_MOUSE	80 kDa	3	8	3
ATPG_MOUSE	33 kDa	5	5	6
ENOA_MOUSE	47 kDa	3	5	5
IF2G_MOUSE	51 kDa	6	6	5
RSSA_MOUSE	33 kDa	7	6	5
RBM39_MOUSE	59 kDa	6	5	2
SMC1A_MOUSE	143 kDa	2	2	9
ARGL1_MOUSE	33 kDa	5	5	2
C1TM_MOUSE	106 kDa	4	4	3
EF1G_MOUSE	50 kDa	4	6	6
IMB1_MOUSE	97 kDa	5	7	7
KHDR1_MOUSE	48 kDa	5	5	3
PCKGM_MOUSE	71 kDa	4	6	3
ROAA_MOUSE	31 kDa	6	4	3
RPB3_MOUSE	31 kDa	3	6	6
SPTB2_MOUSE	274 kDa	4	4	4
TCPB_MOUSE	57 kDa	4	5	3
TMLH_MOUSE	50 kDa	3	6	3
RL23A_MOUSE	18 kDa	2	4	7
PDIA3_MOUSE	57 kDa	4	6	2
NU155_MOUSE	155 kDa	4	8	5
SEPT2_MOUSE	42 kDa	3	7	5
RNPS1_MOUSE	34 kDa	2	6	2
ZN639_MOUSE	56 kDa	8	4	2
RBM14_MOUSE	69 kDa	1	5	5
CUL7_MOUSE	192 kDa	1	4	5
MDM2_MOUSE	55 kDa	0	13	2
ATPO_MOUSE	23 kDa	6	6	5
COPG1_MOUSE	98 kDa	5	6	4
FARP1_MOUSE	119 kDa	8	5	4
ITPR3_MOUSE	304 kDa	4	5	3
LA_MOUSE	48 kDa	4	4	5
LPPRC_MOUSE	157 kDa	4	3	8
PP1RA_MOUSE	94 kDa	5	4	3
RED_MOUSE	66 kDa	5	6	4
RL10_MOUSE	25 kDa	4	3	6
SAFB1_MOUSE	105 kDa	5	5	4
SFPQ_MOUSE	75 kDa	3	4	9
TCPA_MOUSE	60 kDa	3	6	4
IF2B2_MOUSE	66 kDa	4	10	5
DJC10_MOUSE	91 kDa	2	6	2
SFXN3_MOUSE	35 kDa	1	5	9
CRNL1_MOUSE	83 kDa	4	6	1
RL26_MOUSE	17 kDa	0	1	3
PLAK_MOUSE	82 kDa	5	0	10
ANC2_MOUSE	95 kDa	4	7	6
CHD4_MOUSE	218 kDa	3	3	3
GNAI2_MOUSE	40 kDa	3	3	4
IF4B_MOUSE	69 kDa	5	4	3
ILF2_MOUSE	43 kDa	6	6	5
MPCP_MOUSE	40 kDa	4	4	4
PABP2_MOUSE	32 kDa	6	4	5
PRDX4_MOUSE	31 kDa	4	5	4
RL9_MOUSE	22 kDa	5	6	3
SEPT9_MOUSE	66 kDa	3	4	5
TRA2A_MOUSE	32 kDa	5	6	4
FMR1_MOUSE	69 kDa	3	5	5
AP2M1_MOUSE	50 kDa	4	2	5
RL31_MOUSE	14 kDa	2	4	5
RL35A_MOUSE	13 kDa	2	4	5
MBB1A_MOUSE	152 kDa	3	3	8
PRDBP_MOUSE	28 kDa	3	4	4
SERA_MOUSE	57 kDa	3	6	3
SPTN1_MOUSE	285 kDa	3	4	5
VPS35_MOUSE	92 kDa	4	4	5
PCBP2_MOUSE	38 kDa	4	6	4
TPIS_MOUSE	32 kDa	6	2	3
PHF5A_MOUSE	12 kDa	4	3	2
SMD3_MOUSE	14 kDa	6	4	2
ERH_MOUSE	12 kDa	5	5	3
SGPL1_MOUSE	64 kDa	2	4	6
M2OM_MOUSE	34 kDa	1	4	5
ARHG2_MOUSE	112 kDa	3	4	5
DX39B_MOUSE	49 kDa	2	3	3
ESYT2_MOUSE	94 kDa	3	5	5
RAB14_MOUSE	24 kDa	4	4	3
RM14_MOUSE	16 kDa	5	5	4
RUXE_MOUSE	11 kDa	5	6	4
ZFR_MOUSE	117 kDa	3	6	3
RFIP5_MOUSE	70 kDa	3	3	3
YBOX3_MOUSE	39 kDa	7	10	9
RS26_MOUSE	13 kDa	3	2	5
SENP3_MOUSE	64 kDa	3	2	7
THIKB_MOUSE (+1)	44 kDa	6	4	2
CPSF2_MOUSE	88 kDa	4	5	2
SDHA_MOUSE	73 kDa	4	5	2
NOP56_MOUSE	64 kDa	2	4	7
RBM8A_MOUSE	20 kDa	4	4	3
XRN2_MOUSE	109 kDa	3	5	2
GPDM_MOUSE	81 kDa	3	5	2
CCAR1_MOUSE	132 kDa	5	6	2
FIP1_MOUSE	65 kDa	2	5	4
K22E_MOUSE	71 kDa	3	2	11
TCPH_MOUSE	60 kDa	2	7	1
1433G_MOUSE	28 kDa	4	6	2
CHTOP_MOUSE	27 kDa	5	7	1
AQR_MOUSE	170 kDa	3	3	3
SMAD3_MOUSE	48 kDa	5	4	3
SRRT_MOUSE	100 kDa	3	6	3
SRS10_MOUSE	31 kDa	4	3	3
TCPG_MOUSE	61 kDa	3	5	3
TAM41_MOUSE	38 kDa	3	4	5
IF2B1_MOUSE	63 kDa	2	4	3
H2A1F_MOUSE (+4)	14 kDa	4	3	3
RL29_MOUSE	18 kDa	2	3	4
DDX6_MOUSE	54 kDa	2	5	4
SNRPA_MOUSE	32 kDa	3	4	3
K2C1_MOUSE	66 kDa	4	4	7
NDUA4_MOUSE	9 kDa	2	4	6
CO6A1_MOUSE	108 kDa	3	4	3
SRSF7_MOUSE	31 kDa	4	7	3
MOV10_MOUSE	114 kDa	2	5	3
RS23_MOUSE	16 kDa	3	2	4
SF3B6_MOUSE	15 kDa	5	3	2
RL5_MOUSE	34 kDa	5	2	4
SDPR_MOUSE	47 kDa	1	3	2
PREP_MOUSE	117 kDa	2	5	1
DNJA2_MOUSE	46 kDa	1	6	4
LARP1_MOUSE	121 kDa	1	3	2
THOC6_MOUSE	37 kDa	5	4	1
CSRP2_MOUSE	21 kDa	3	4	1
SMU1_MOUSE	58 kDa	5	5	2
PELP1_MOUSE	118 kDa	2	6	4
APC5_MOUSE	83 kDa	0	7	4
RU2A_MOUSE	28 kDa	4	5	0
RBBP4_MOUSE	48 kDa	3	4	3
SYRC_MOUSE	76 kDa	5	3	5
RUVB2_MOUSE	51 kDa	2	4	3
RS17_MOUSE	16 kDa	3	4	2
MARCS_MOUSE	30 kDa	3	2	2
NEDD4_MOUSE	103 kDa	2	4	3
RCC2_MOUSE	56 kDa	7	1	4
ACOT9_MOUSE	51 kDa	3	3	1
LYRIC_MOUSE	64 kDa	3	3	0
ILF3_MOUSE	96 kDa	3	5	1
ZCH18_MOUSE	106 kDa	2	5	1
SF3A2_MOUSE	50 kDa	1	3	0
U2AF1_MOUSE	28 kDa	4	5	1
SETD2_MOUSE	286 kDa	1	5	5
LIMA1_MOUSE	84 kDa	0	0	5
RBM22_MOUSE	47 kDa	3	6	0
PLRG1_MOUSE	57 kDa	8	3	0
P5CR2_MOUSE	34 kDa	3	4	3
RL38_MOUSE	8 kDa	3	4	5
THIM_MOUSE	42 kDa	3	4	3
RS24_MOUSE	15 kDa	3	4	4
RS27_MOUSE	9 kDa	4	2	4
RL36A_MOUSE	12 kDa	4	4	3
FUS_MOUSE	53 kDa	3	4	4
DPM1_MOUSE	29 kDa	3	4	4
SC61B_MOUSE	10 kDa	2	3	4
MYL6_MOUSE	17 kDa	2	2	3
CARF_MOUSE	60 kDa	2	2	4
THOC5_MOUSE	79 kDa	4	3	2
LTBP1_MOUSE	187 kDa	2	3	2
ACDSB_MOUSE	48 kDa	2	3	3
STRAP_MOUSE	38 kDa	2	4	2
TP53B_MOUSE	211 kDa	1	4	4
RS10_MOUSE	19 kDa	2	5	1
THOC7_MOUSE	24 kDa	4	3	1
ZC11A_MOUSE	86 kDa	4	4	1
COPB2_MOUSE	102 kDa	1	6	3
MYEF2_MOUSE	63 kDa	3	4	1
PAXB1_MOUSE	105 kDa	3	2	1
SRRM1_MOUSE	107 kDa	3	2	1
MGN2_MOUSE (+1)	17 kDa	3	3	0
PYR1_MOUSE	243 kDa	0	3	3
CKAP4_MOUSE	64 kDa	1	0	7
ASUN_MOUSE	83 kDa	5	0	4
THOC4_MOUSE	27 kDa	5	4	0
RT23_MOUSE	20 kDa	3	4	3
2AAA_MOUSE	65 kDa	4	3	4
TSP1_MOUSE	130 kDa	3	3	3
LAS1L_MOUSE	89 kDa	2	3	4
FKBP8_MOUSE	44 kDa	3	3	3
GBB2_MOUSE	37 kDa	3	4	3
GT251_MOUSE	71 kDa	2	3	4
LC7L3_MOUSE	51 kDa	2	3	3
OGT1_MOUSE	117 kDa	3	3	2
COIA1_MOUSE	182 kDa	3	4	2
KANK2_MOUSE	90 kDa	2	7	2
AP2B1_MOUSE	105 kDa	2	3	2
PRP17_MOUSE	65 kDa	3	4	2
CSTF3_MOUSE	83 kDa	1	4	2
SQSTM_MOUSE	48 kDa	2	4	2
LOXL1_MOUSE	67 kDa	1	3	3
MYO9B_MOUSE	239 kDa	1	1	3
CO1A1_MOUSE	138 kDa	1	3	2
EMIL1_MOUSE	108 kDa	1	4	2
SMCA4_MOUSE	181 kDa	1	0	3
SKI_MOUSE	80 kDa	5	0	3
EIF3B_MOUSE	91 kDa	3	3	3
NOP58_MOUSE	60 kDa	3	3	3
RFOX2_MOUSE	47 kDa	4	3	3
COPD_MOUSE	57 kDa	2	3	3
GSLG1_MOUSE	134 kDa	2	3	4
ACON_MOUSE	85 kDa	2	3	2
PCOC1_MOUSE	50 kDa	2	2	4
HVM16_MOUSE	15 kDa	3	3	4
RACK1_MOUSE	35 kDa	1	2	3
EIF3I_MOUSE	36 kDa	2	3	2
INT8_MOUSE	113 kDa	3	3	3
SCAF8_MOUSE	140 kDa	3	2	1
CTNA1_MOUSE	100 kDa	1	2	3
VDAC2_MOUSE	32 kDa	3	1	4
RT26_MOUSE	23 kDa	2	4	2
SNR40_MOUSE	39 kDa	4	3	2
AT1A1_MOUSE	113 kDa	1	4	5
SAC1_MOUSE	67 kDa	1	3	3
TBB4B_MOUSE	50 kDa	15	27	26
ZN326_MOUSE	65 kDa	2	4	2
MMP14_MOUSE	66 kDa	1	3	2
PGAM5_MOUSE	32 kDa	1	1	4
ROA0_MOUSE	31 kDa	2	5	0
NXF1_MOUSE	70 kDa	0	6	1
PRP4B_MOUSE	117 kDa	5	2	0
PP1A_MOUSE	38 kDa	3	4	2
MTA1_MOUSE	81 kDa	5	2	2
EIF3A_MOUSE	162 kDa	3	3	2
PHB2_MOUSE	33 kDa	2	2	3
TXND5_MOUSE	46 kDa	2	3	1
LYOX_MOUSE	47 kDa	2	4	1
SEPT7_MOUSE	51 kDa	1	3	2
RS7_MOUSE	22 kDa	3	2	1
ZCCHV_MOUSE	107 kDa	1	3	3
RU17_MOUSE	52 kDa	3	2	1
LEG1_MOUSE	15 kDa	2	3	2
SERPH_MOUSE	47 kDa	1	4	4
PDIA1_MOUSE	57 kDa	3	2	3
DDX50_MOUSE	82 kDa	3	2	1
CDC42_MOUSE	21 kDa	1	3	1
MLF2_MOUSE	28 kDa	1	6	1
HDAC3_MOUSE	48 kDa	5	0	3
K0907_MOUSE	65 kDa	1	5	0
DKC1_MOUSE	57 kDa	3	2	3
SRPRB_MOUSE	30 kDa	2	3	3
S10A4_MOUSE	12 kDa	2	3	3
NONO_MOUSE	55 kDa	3	2	2
PFKAP_MOUSE	85 kDa	2	1	3
CPSF3_MOUSE	78 kDa	1	3	2
IF4G1_MOUSE	176 kDa	1	3	2
1433E_MOUSE	29 kDa	2	1	3
USP9X_MOUSE	291 kDa	1	3	1
P4HA1_MOUSE	61 kDa	1	3	1
NB5R3_MOUSE	34 kDa	5	1	1
RASH_MOUSE	21 kDa	3	3	3
TXTP_MOUSE	34 kDa	1	4	2
CLPX_MOUSE	69 kDa	1	4	2
RAB8A_MOUSE	24 kDa	2	2	4
EIF3D_MOUSE	64 kDa	1	3	1
CPSF1_MOUSE	161 kDa	2	4	1
RANB9_MOUSE	71 kDa	3	3	1
SMC3_MOUSE	142 kDa	1	1	4
SEP11_MOUSE	50 kDa	0	2	4
APC4_MOUSE	92 kDa	0	5	1
HDAC1_MOUSE	55 kDa	4	0	3
SCMC1_MOUSE	53 kDa	0	3	2
BAG2_MOUSE	23 kDa	0	4	2
NU160_MOUSE	158 kDa	0	4	1
ADNP_MOUSE	124 kDa	1	1	3
ETFB_MOUSE	28 kDa	3	2	1
HNRPD_MOUSE	38 kDa	2	3	3
CAZA2_MOUSE	33 kDa	1	3	3
MAGD1_MOUSE	86 kDa	1	3	2
4F2_MOUSE	58 kDa	3	1	3
ARPC4_MOUSE	20 kDa	2	1	3
DHRS4_MOUSE	30 kDa	3	2	1
CNBP_MOUSE	20 kDa	3	2	1
SYMC_MOUSE	101 kDa	1	3	1
FL2D_MOUSE	44 kDa	1	4	0
SARNP_MOUSE	24 kDa	3	1	0
RAC1_MOUSE	21 kDa	0	1	4
YJ005_MOUSE	38 kDa	1	0	3
HS71A_MOUSE (+1)	70 kDa	6	8	5
LC7L2_MOUSE	47 kDa	3	1	1
DRG1_MOUSE	41 kDa	1	2	3
UBR5_MOUSE	308 kDa	1	3	1
RL22_MOUSE	15 kDa	3	1	2
RM11_MOUSE	21 kDa	2	0	3
FACR1_MOUSE	59 kDa	0	3	3
NCBP3_MOUSE	70 kDa	3	2	0
TEX10_MOUSE	105 kDa	0	4	1
PDLI2_MOUSE	38 kDa	0	3	0
CWC15_MOUSE	27 kDa	3	0	0
NU107_MOUSE	107 kDa	0	4	0
P66B_MOUSE	65 kDa	0	3	0
SPF45_MOUSE	45 kDa	4	0	0
VDAC3_MOUSE	31 kDa	1	1	3
PCM1_MOUSE	229 kDa	3	1	1
NOG1_MOUSE	74 kDa	1	3	1
PTN_MOUSE	19 kDa	1	3	0
CHIP_MOUSE	35 kDa	0	3	1
MIC60_MOUSE	84 kDa	0	3	2
1433Z_MOUSE	28 kDa	3	0	1
MK67I_MOUSE	36 kDa	0	0	3
K1C14_MOUSE	53 kDa	7	0	0
NUP93_MOUSE	93 kDa	0	4	0
PML_MOUSE	98 kDa	0	4	0
GPT11_MOUSE	31 kDa	3	1	0
IMA1_MOUSE	58 kDa	0	4	0
K1C16_MOUSE	52 kDa	0	0	4
K2C73_MOUSE	59 kDa	5	0	0
RASN_MOUSE	21 kDa	3	0	0
AT2A2_MOUSE	115 kDa	0	0	4
TPM3_MOUSE	33 kDa	0	0	3
ABHD5_MOUSE	39 kDa	3	0	0
EDF1_MOUSE	16 kDa	3	0	0
