# Supplementary material for: Spatiotemporal dynamics of SETD5-containing NCoR–HDAC3 complex determines enhancer activation for adipogenesis
Source: Nat Commun. 2021 Dec 2;12:7045. doi: 10.1038/s41467-021-27321-5 (PMC8639990; doi:10.1038/s41467-021-27321-5)
Supplement: Supplementary file 6 — Source data [file 41467_2021_27321_MOESM6_ESM.xlsx]

## Sheet: Figure1
Figure 1c	Immunoblot
Figure 1e	Microarray		(h)	0	12	24	36	48	96	192
		Cebpb	Empty	220.8	910.7	1023.3	976.3	954	404.8	249.8
			SETD5	216.3	814.6	920.7	1010.5	899.5	394.2	231.3
		Cebpd	Empty	212.8	460.3	541.1	959.5	940.2	868.5	142.8
			SETD5	243.1	654.5	771.8	1107.5	1102	1060.1	252.1
		Cebpa	Empty	16.2	1.1	36.4	59.7	93.3	144.3	230.3
			SETD5	18.1	19.3	28.8	45.6	53	38.7	60.6
		Pparg	Empty	95.7	112.9	277.6	504.8	660.7	816.8	1694.5
			SETD5	89.7	84.8	135	281.3	310.8	256.2	273.7
		Cd36	Empty	0.2	0.8	0.8	5.3	70.3	694.4	2886.2
			SETD5	0.8	0.7	0.1	0.2	37.9	143.2	641.4
Figure 1f	RT-qPCR		si-Ctr	si-Setd5	si-Setd5
				#1	#2
		Setd5	1.04033	0.228656	0.355879
			0.923253	0.152277	0.271539
			1.03642	0.203089	0.233635
Figure 1g	RT-qPCR			(h)	0	6	12	24	48
		Cebpa	si-Ctr		1.00485	1.05059	0.680901	1.2784	13.7451
					0.919196	1.10312	0.651336	1.29565	14.3876
					1.07595	1.05584	0.69646	1.38829	15.2172
			si-Setd5	#1	1.56614	3.10332	4.89952	10.8324	77.3777
					3.42798	3.02223	5.40773	11.0415	80.1657
					3.64569	2.93201	5.66264	10.4074	65.9063
			si-Setd5	#2	2.16846	1.62643	3.5982	7.39618	62.6713
					1.59128	1.63735	3.37481	7.01712	62.6599
					1.84926	1.62426	3.7167	7.14697	63.2688
		Pparg	si-Ctr		0.958605	1.12271	1.58215	2.02143	6.98428
					1.01585	1.15136	1.6509	2.20184	6.93935
					1.02554	1.12262	1.60948	2.09234	7.12171
			si-Setd5	#1	1.17753	3.61561	3.71306	5.55958	17.6371
					1.26685	3.36108	3.62424	6.10685	19.8705
					1.38211	3.31629	3.70489	5.53027	19.9938
			si-Setd5	#2	1.45529	3.01809	4.76992	6.13815	15.6747
					1.5894	3.07223	4.69595	6.68742	11.7891
					1.47778	2.99425	4.6559	6.35981	16.0758
Figure 1k	RT-qPCR		si-Ctr	si-Ncor2
		Ncor2	0.969696	0.214603
			1.02596	0.224067
			1.00434	0.195393

## Sheet: Figure2
Figure 2b	GO analysis	Term	Benjamini
		Lipid metabolic process	2.09125e-10
		Brown fat cell differentiation	0.0018506
		Fatty acid metabolic process	0.00300941
		Nucleosome assembly	0.0141003
		Positive regulation of cell migration	0.0141822
Figure 2f	ChIP-qPCR		Empty		SETD5
	H3K27ac	MDI (h)	0	48	0	48
		Cebpa +8 kb	1.04469	2.75821	0.139033	0.332265
			0.869641	1.57559	0.0317621	0.141029
			0.304961	2.44125	0.109384	0.151315
					0.061411	0.353463
		Cebpa +35 kb	0.195115	2.33052	0.0336626	0.172462
			0.151266	1.48928	0.0284716	0.300354
			0.0392205	1.03132	0.0223065	0.152778
					0.01826	0.0883852
		Cebpa +53 kb	0.274959	6.8238	0.046501	0.967125
			0.287995	5.33816	0.0378999	0.814093
			0.104611	4.13888	0.0663546	0.839614
					0.0647579	0.462016
		Hoxc13	0.251521	0.30984	0.085363	0.0765463
			0.203749	0.223964	0.0485314	0.0895537
			0.0935774	0.131147	0.0440085	0.0700996
					0.0600725	0.0459284
Figure 2g	ChIP-qPCR		si-Ctr		si-Setd5
	H3K27ac	Dex (h)	0	48	0	48
		Cebpa +8 kb	0.0535956	0.114578	0.043677	0.386461
			0.04887	0.114708	0.0325786	0.380818
			0.0354952	0.0987211	0.0440396	0.347783
		Cebpa +53 kb	0.0292904	0.0491742	0.0294261	0.124741
			0.040846	0.0574584	0.0358463	0.151021
			0.0460322	0.0643833	0.020704	0.104448
		Hoxc13	0.0299792	0.0391741	0.044089	0.0223654
			0.00637421	0.0174875	0.0258888	0.0425673
			0.00976084	0.014196	0.0290966	0

## Sheet: Figure3
Figure 3a	Immunoblot
Figure 3b	Immunoblot
	Quantitation	(h)	0	3	6	9	12	15	18	21	24
		SETD5	1	6.65041	12.9507	15.0086	11.9405	7.92624	6.61848	6.81148	4.31507
		CDC20	1	0.870272	1.80297	3.01423	3.16572	4.62627	11.356	20.6771	28.6572
Figure 3c	Cell cycle	(h)	0	3	6	9	12	15	18	21	24	27	30	33	36
		G1	54.1	52.9	55.4	62.2	58.6	46	12.2	11.4	26.4	47.2	58.6	60	58.4
			52.8	54.4	57	61.7	57.7	46.7	10.5	10.2	26	48	57.7	57.9	59.9
			55.4	55.8	56.5	62.2	56.7	47.6	12.6	10.1	25.3	46.1	58.7	62	60.8
		S	15.5	16.8	14.7	12.3	16.1	30.8	63.1	54.5	20.6	13.7	12.1	11.6	12.3
			16.8	14.6	13.5	13.4	16.3	31.6	63.8	53.3	21.4	12.9	12.2	12.8	12.3
			16.6	15.3	12.6	12.5	17.3	29.9	62	53.2	22.3	13.5	11.7	10.7	11.9
		G2/M	16.6	16.2	17.2	16.8	16.2	11.6	7.74	15.9	38.5	24.3	17.9	17.4	16.7
			15.9	16.4	17.1	16.5	15.6	11.7	8.91	18.5	37.3	24.3	17.6	16.3	17
			16.2	16.8	18.3	16.2	15	12.1	8.91	17.4	33.7	24.2	18.2	17.3	16.1
Figure 3d	Immunoblot
	Quantitation	(h)	0	9	12	15	18	21
		DMSO	1	8.75049	8.28988	6.43086	4.62782	3.18773
		MG132	1	8.75049	8.98542	8.32925	7.80494	6.97712
			*DMSO and MG132 at 0 hr and 9 hr are same data.
Figure 3e	Immunoblot
Figure 3g	RT-qPCR	(h)	0	3	6	9	12	15	18	21	24
		Cdc20	1.00954	0.572581	1.12689	1.33084	1.91505	3.72034	9.33497	25.7068	35.3977
			1.00626	0.586576	1.15693	1.31097	2.00385	3.76823	9.54005	23.3272	37.2359
			0.984205	0.637731	1.08471	1.28392	1.99455	3.76822	8.73229	26.1054	36.7119
		Anapc2	0.940072	0.607624	0.473186	0.561159	0.608197	0.686874	0.751413	0.889915	0.838168
			1.024	0.570926	0.439564	0.553784	0.608068	0.690324	0.723522	0.860753	0.881382
			1.03593	0.616785	0.504762	0.579121	0.601218	0.716049	0.743699	0.870373	0.895369
Figure 3h	Immunoblot
	Quantitation	CHX (h)	0	1.5	3	4.5
		si-Ctr	1	0.585513	0.288879	0.173584
			1	0.723436	0.445026	0.276844
			1	0.581351	0.434409	0.135731
		si-Anapc11	1	0.64383	0.625051	0.410937
			1	0.776638	0.553781	0.509347
			1	0.867107	0.387681	0.626803

## Sheet: Figure4
Figure 4a	ChIP-seq	(h)	Promoter	Exon	Intron	TTS	Intergenic
		0	798	832	8669	427	4519
		6	1764	1244	16146	573	12316
Figure 4d	ChIP-qPCR	(h)	0	6	12	24	48
	SETD5-V5	Cebpa +8 kb	0.0279913	0.0973442	0.0782939	0.0324003	0.0494739
			0.0280581	0.118139	0.0812863	0.0128101	0.0199162
			0.0280249	0.0537596	0.0535987	0.0144985	0.0484781
			0.0227531	0.0467904	0.0502559		0.0220581
		Pparg +60 kb	0.0307503	0.168638	0.128609	0.0527647	0.0257139
			0.0272809	0.113479	0.111257	0.0348528	0.0553527
			0.0292006	0.187794	0.0883486	0.0169409	0.0525796
			0.0127476	0.124784	0.0795572		0.0223024
		Ppib	0.0143939	0.0275808	0.0251205	0.0176913	0.0241097
			0.0174477	0.0102356	0.0346912	0.00792886	0.00763842
			0.0162682	0.0280821	0.0150359	0.0128101	0.0227622
			0.00920855	0.0169094	0.0145215		0.00858401
Figure 4f	Immunoblot
Figure 4g	ChIP-qPCR	(h)	0	6	6
	SETD5-V5		si-Ctr	si-Ctr	si-Cebpb
					si-Cebpd
		Cebpa +8 kb	0.00255867	0.0262091	0.0114409
			0.00417992	0.0263287	0.0103768
			0.00586157	0.0319331	0.00788635
			0.00452462	0.0239235	0.00827448
		Pparg +60 kb	0.00422048	0.0606041	0.0214538
			0.00288637	0.0596264	0.0208067
			0.00589273	0.0657792	0.00946234
			0.00292408	0.0656668	0.0127384

## Sheet: Figure5
Figure 5c	ChIP-qPCR	MDI (h)	0	6	12	24	48
	NCoR2	Cebpa +8 kb	0.0273282	0.115023	0.227747	0.160989	0.0517477
			0.0398278	0.0654035	0.241451	0.157123	0.0636091
			0.0462276	0.210968	0.180814	0.126614	0.0539488
			0.0969146	0.2751			0.0585459
			0.10827				0.136945
		Pparg +60 kb	0.0284679	0.266852	0.399563	0.242127	0.0641039
			0.0506659	0.454685	0.421286	0.298751	0.109067
			0.057216	0.145042	0.394498	0.245974	0.0795186
			0.132371	0.503407			0.179913
			0.141923				0.214354
		Ppib	0.0164703	0.0224535	0.0513215	0.060784	0.0148356
			0.0206287	0.0213602	0.0740471	0.0911112	0.0337912
			0.0167886	0.0248298	0.0208988	0.0610417	0.0266906
			0.0252686	0.0351272			0.0642004
			0.0441895				0.0514646
Figure 5d	ChIP-qPCR	MDI (h)	0	6	12	24	48
	HDAC3	Cebpa +8 kb	0.0151069	0.0325374	0.101611	0.0815892	0.0150996
			0.0653108	0.0804394	0.0835179	0.0802501	0.051808
			0.0695802	0.0847901	0.0539158	0.0512653	0.0694342
			0.0133515	0.101522			0.0761048
			0.0370859	0.0380893			0.0200421
		Pparg +60 kb	0.0567334	0.1792	0.14016	0.11603	0.0967708
			0.0600879	0.170934	0.120593	0.102352	0.0658171
			0.0680371	0.0409494	0.0695826	0.0436195	0.080955
			0.0158494	0.190377			0.0671299
			0.0396592	0.202137			0.0232947
		Ppib	0.0409264	0.0259066	0.0260718	0.0368097	0.0465579
			0.0300888	0.0300059	0.041384	0.0387946	0.0220946
			0.0157694	0.0164779	0.00155909	0.00958866	0.0322685
			0.0177616	0.0419814			0.0286981
			0.00287369	0.0374332			0.0211308
Figure 5e	ChIP-qPCR		si-Ctr	si-Anapc11	si-Cdc20
	SETD5-V5	Cebpa +8 kb	0.277994	0.644941	0.784634
			0.220525	0.443245	0.60552
			0.249817	0.539559	0.41428
			0.307039	0.414445	0.57631
		Pparg +60 kb	0.230897	0.528738	0.772134
			0.274108	0.37772	0.847486
			0.21802	0.381721	0.758432
			0.235336	0.384142	0.760998

## Sheet: Figure6
Figure 6c	ChIP-qPCR		MDI (h)	0	6	12	24	48
	CBP	Cebpa +8 kb	Empty	0.04002	0.0740444	0.0883526	0.0946255	0.211814
				0.0901494	0.138975	0.086893	0.0675601	0.107242
				0.0430262	0.0642138	0.0894313	0.0959331	0.13021
							0.060978	0.0779104
								0.17611
			SETD5	0.0320518	0.0471961	0.0360367	0.0138984	0.0482042
				0.0419388	0.0237148	0.0175684	0.0205167	0.0400226
				0.0270824	0.0575648	0.0158204	0.00552456	0.0294455
							0.0235574	0.0349058
								0.0334007
		Pparg +60 kb	Empty	0.111007	0.358593	0.49704	0.374775	0.754994
				0.273256	0.575481	0.360308	0.431215	0.548184
				0.130064	0.364145	0.615725	0.650488	0.336087
							0.455658	0.5265
								0.198532
			SETD5	0.071923	0.244585	0.191233	0.0471981	0.385149
				0.0846228	0.0944204	0.0942853	0.112369	0.250193
				0.0738518	0.24712	0.124295	0.0211718	0.1854
							0.174461	0.187896
								0.202763
		Pparg +158 kb	Empty	0.0784233	0.354903	0.327403	0.314151	0.841897
				0.175272	0.504661	0.310639	0.207776	0.678847
				0.074468	0.196332	0.410094	0.431439	0.525326
							0.573439	0.642793
								0.212015
			SETD5	0.0276647	0.198655	0.0931525	0.0312664	0.18877
				0.0286128	0.0245881	0.0293546	0.050974	0.141596
				0.0219162	0.135512	0.0422756	0.0173557	0.0776509
							0.0808298	0.0902162
								0.0942167
Figure 6d	ChIP-qPCR		(h)	0	6	12
	CBP	Cebpa +8 kb	Empty	0.0650808	0.183133	0.200262
				0.0786107	0.194629	0.182431
				0.0803484	0.189314	0.172211
			WT	0.0446262	0.0882213	0.0934908
				0.0497734	0.0598224	0.0792966
				0.0543607	0.0823485	0.0849471
			Δ437-918	0.0862113	0.169292	0.172742
				0.0927536	0.168297	0.201154
				0.0869675	0.130901	0.163403
		Pparg +60 kb	Empty	0.13598	1.07997	1.28911
				0.161512	1.09194	1.3478
				0.139846	1.06368	1.29424
			WT	0.119064	0.553978	0.672817
				0.125015	0.617343	0.819806
				0.124026	0.608362	0.829516
			Δ437-918	0.176376	1.00215	1.30665
				0.140606	0.979554	1.32049
				0.140534	1.04977	1.32793
		Pparg +158 kb	Empty	0.128028	1.40764	1.71651
				0.139352	1.32341	1.70532
				0.134479	1.33964	1.7299
			WT	0.044318	0.508279	0.409535
				0.036934	0.483542	0.434293
				0.0348075	0.447875	0.401994
			Δ437-918	0.0793202	1.29797	1.19905
				0.0875904	1.34996	1.20689
				0.0710938	1.32397	1.23173
		Ppib	Empty	0.0371475	0.0198019	0.0235228
				0.0453294	0.0161739	0.0282794
				0.039237	0.0184916	0.0268593
			WT	0.0265045	0.0105787	0.00964715
				0.0264258	0.0155679	0.0150895
				0.0156943	0.0190523	0.0116269
			Δ437-918	0.0229578	0.0126999	0.0176998
				0.0210516	0.0156655	0.0250046
				0.0252993	0.0165332	0.0165529
Figure 6e	ChIP-qPCR		(h)	0	6	12	24
	CBP	Cebpa +8 kb	si-Ctr	0.108258	0.208546	0.218238	0.2438
				0.122034	0.17992	0.244527	0.227755
				0.0948728	0.180354	0.241617	0.227991
			si-Setd5	0.11426	0.258278	0.334686	0.236309
				0.111639	0.229969	0.344	0.209204
				0.106887	0.263116	0.342313	0.225663
		Pparg +158 kb	si-Ctr	0.0837929	1.71501	1.45301	1.53375
				0.095903	1.79441	1.51554	1.17707
				0.111736	1.8242	1.52903	1.53213
			si-Setd5	0.133149	2.4633	2.10572	1.25004
				0.124419	2.49869	2.10137	1.29806
				0.120144	2.43533	2.12437	1.09988
		Ppib	si-Ctr	0.0208554	0.0255001	0.0192078	0.012893
				0.0240921	0.0171091	0.0216551	0.0116433
				0.0293091	0.0172265	0.0235385	0.0146761
			si-Setd5	0.0257238	0.0220492	0.0284201	0.0181821
				0.0246223	0.0243844	0.0222216	0.0131777
				0.0180224	0.0140912	0.0277711	0.0163304

## Sheet: Figure7
Figure 7d	Immunostaining	Empty	SETD5
		78	0
		46	0
		57	3
		55
		66

## Sheet: FigureS1
Figure S1a	RT-qPCR	(h)	0	6	12	24	48
		Cebpb	1.05708	4.29908	4.7575	5.55297	6.20189
			0.993454	4.33076	4.69238	5.34299	6.3825
			0.94947	4.41696	4.77193	5.2868	6.45069
		Cebpd	1.19465	5.21408	3.5842	3.47845	4.95016
			0.971721	5.24311	2.97762	3.22599	4.91471
			0.833631	4.31286	2.6881	3.02488	4.96867
		Cebpa	0.960732	0.962128	0.714299	1.14531	13.5173
			0.929471	0.546519	0.678968	1.11732	13.3874
			1.1098	0.981001	0.63726	1.22043	13.7769
		Pparg	1.0057	1.0018	2.08372	2.12979	9.51929
			1.0509	0.988773	1.89437	2.12644	9.75476
			0.943399	0.971186	1.79137	2.2178	9.33956
Figure S1f	ChIP-qPCR	(h)	0	48	96	192
	H3K4me3	Pparg1 TSS	35.7457	42.0846	81.6267	65.7358
			36.3562	45.1311	71.8884	72.7644
			29.5125	40.9538	67.4291	76.7968
		Pparg2 TSS	0.882211	2.27754	3.56012	7.91853
			1.02879	2.46539	4.97073	10.0755
			0.476197	2.97533	4.9102	10.4048
Figure S1g	ChIP-qPCR	(h)	0	6	12	24	48
	H3K27ac	Cebpa +8 kb	0.328797	0.138347	0.2464	0.481347	2.06042
			0.35233	0.137158	0.228013	0.466204	2.2194
			0.318854	0.123674	0.253728	0.450493	2.37958
		Cebpa +19 kb	0.740647	0.351044	0.778681	1.40538	3.75401
			0.774853	0.347109	0.786558	1.30174	3.8239
			0.946348	0.352732	0.971196	1.45331	4.28552
		Cebpa +53 kb	0.142838	0.210913	0.416822	0.745409	2.24132
			0.0620734	0.0286287	0.373846	0.580007	1.52803
			0.28236	0.161917	0.378965	0.481027	1.72298
		Pparg +60 kb	0.227494	0.329732	0.412765	0.635483	0.829923
			0.251826	0.335737	0.424421	0.664525	0.887172
			0.222826	0.315188	0.446336	0.569969	0.963258
		Pparg +158 kb	0.431885	0.582453	0.573947	0.595299	1.29021
			0.362722	0.441514	0.525536	0.558521	1.16854
			0.0840839	0.422081	0.48656	0.605511	1.2025
		Hoxc13	0.327303	0.261629	0.176136	0.232355	0.156564
			0.0330355	0.169644	0.0620205	0.324825	0.163889
			0.488445	0.155755	0.136855	0.201821	0.0918711
Figure S1h	RT-qPCR		Empty	SETD5-V5
				Moderate	High
		Setd5	12179.2	73303	161658
			11503	52878.4	150458
			7544.77	49389.5	158499
Figure S1j	RT-qPCR		Empty	SETD5-V5		Empty	SETD5-V5
				Moderate	High		Moderate	High
		(h)	0			48
		Cebpa	0.885407	0.509028	0.56329	23.6052	4.41859	2.14758
			1.09846	0.532057	0.5171	23.9218	4.85998	2.57202
			1.01614	0.450881	0.553058	23.9003	5.04678	2.6525
		Pparg	0.916467	0.463866	0.496055	13.398	3.63759	2.18174
			1.06576	0.470117	0.486963	13.8062	3.47817	2.20924
			1.01777	0.427272	0.467296	13.7953	3.50491	2.13664
Figure S1k	Immunoblot
	RT-qPCR		Empty	SETD5
			-	-	hPPARγ1	hPPARγ2
		Viral PPARG	0	0	49595.8	75989.9
			0.0480626	0	48219.8	76345.7
			0	0	49063	73596.1
Figure S1m	RT-qPCR		(h)	0	12	24	48
		Cebpa	Empty	0.97399	0.593169	3.44071	14.8867
				0.779995	0.698416	3.13123	15.7272
				1.24601	0.995697	3.09158	14.968
			SETD5	0.952341	0.933091	2.77487	3.03771
				0.85808	0.950984	1.98957	1.85601
				1.24522	1.2481	2.40153	2.02509
		Pparg	Empty	1.26672	1.74934	4.70257	13.6533
				1.00014	1.98831	3.80279	15.6223
				0.733141	1.55181	2.41102	10.0042
			SETD5	1.17161	0.919578	1.83816	3.19612
				0.841804	0.949978	1.8543	2.84032
				0.543513	0.597524	1.01355	1.49067
Figure S1n	Immunoblot
Figure S1p	Immunoblot
Figure S1q	RT-qPCR	si-Ctr	si-Ncor2
			#1	#2
		0.973717	0.22697	0.243062
		1.01669	0.188321	0.243676
		1.0096	0.176361	0.249988

## Sheet: FigureS2
Figure S2f	Immunoblot
	RT-qPCR		Empty		SETD5
		Viral C/EBPα	-	+	-	+
		Viral Cebpa	2.67199	6898.97	2.29239	7190.58
			3.57409	7472.68	0.761037	6830.06
			1.55175	6782.86	1.86906	7748.49
Figure S2g	ChIP-qPCR		Empty		SETD5
		Viral C/EBPα	-	+	-	+
		Cebpa +8 kb	0.250666	0.947051	0.241763	0.150198
			0.245041	0.971126	0.173442	0.167709
			0.240986	1.01521	0.220155	0.185728
		Cebpa +53 kb	0.0975644	0.551174	0.109737	0.092021
			0.0946048	0.583277	0.0916797	0.0996482
			0.094753	0.515114	0.0993225	0.109294
		Pparg +158 kb	0.22865	1.67642	0.316021	0.988752
			0.232001	1.60152	0.326207	0.973808
			0.244945	1.49746	0.320682	1.01643
		Hoxc13	0.162685	0.278957	0.263545	0.212122
			0.162636	0.267725	0.213443	0.262687
			0.185727	0.184247	0.229792	0.196589

## Sheet: FigureS3
Figure S3b	Cell cycle		(h)	0	3	6	9	12	15	18	21	24	27	30	33	36
		G1	Empty*	54.1	52.9	55.4	62.2	58.6	46	12.2	11.4	26.4	47.2	58.6	60	58.4
				52.8	54.4	57	61.7	57.7	46.7	10.5	10.2	26	48	57.7	57.9	59.9
				55.4	55.8	56.5	62.2	56.7	47.6	12.6	10.1	25.3	46.1	58.7	62	60.8
			SETD5-V5	60.1	58.8	57.6	58.2	62.2	47.8	18.6	14.2	32.4	49.3	56.2	60.6	59.9
				56.9	68.4	59.9	59.8	60.9	50.3	18.4	15.6	32.1	52.2	58.5	61.6	61.6
				60	58.4	55.3	59.7	60	47.1	18	15	32.5	50.2	57.9	61.8	61.5
		S	Empty*	15.5	16.8	14.7	12.3	16.1	30.8	63.1	54.5	20.6	13.7	12.1	11.6	12.3
				16.8	14.6	13.5	13.4	16.3	31.6	63.8	53.3	21.4	12.9	12.2	12.8	12.3
				16.6	15.3	12.6	12.5	17.3	29.9	62	53.2	22.3	13.5	11.7	10.7	11.9
			SETD5-V5	14.4	14.8	12.4	13.1	13.8	28.9	57.7	44.2	20.7	12.9	11.2	8.38	8.51
				15.3	13.5	12.9	12.5	14.6	27.1	57.3	42.9	21.7	12.3	10.4	8.72	8.02
				12.5	15.2	11.9	11.7	14.7	27	57.7	42.1	20.6	12.8	10.5	8.46	7.49
		G2/M	Empty*	16.6	16.2	17.2	16.8	16.2	11.6	7.74	15.9	38.5	24.3	17.9	17.4	16.7
				15.9	16.4	17.1	16.5	15.6	11.7	8.91	18.5	37.3	24.3	17.6	16.3	17
				16.2	16.8	18.3	16.2	15	12.1	8.91	17.4	33.7	24.2	18.2	17.3	16.1
			SETD5-V5	13.8	14.2	19.1	17.3	15.7	11.6	8.9	18.6	34.6	24	18.9	17.9	18.9
				14.7	12	16.7	17.9	14.8	12.3	8.56	20.2	34.9	25.1	17.7	17.8	18.5
				14.6	13.6	20.1	18.4	14.9	12.9	8.49	20.4	35.5	23.74	19	18.4	19.2
			*Same data as Figure 3c.
Figure S3d	Microarray		(h)	0	12	24	36	48	96	192
		Anapc1	Empty	222.2	164.2	186.5	171.6	169.6	193.5	161.4
			SETD5	238	157.8	205.2	193.4	188.3	237.9	278.6
		Anapc2	Empty	244.6	186	198.9	196.3	196.1	224.9	224
			SETD5	303	176.7	234.9	216.2	205.4	249	280.2
		Anapc4	Empty	1099	889.5	908.1	884.9	848.3	929.1	847.2
			SETD5	1182.6	990.2	1012.6	973.6	945.7	977.6	1136.4
		Anapc5	Empty	637.5	603.2	801.3	460.7	494.2	532	600.4
			SETD5	693.4	619.3	878	563.8	583.7	534.5	798
		Anapc7	Empty	289.5	297.4	335.9	320.7	400.2	325.3	333.6
			SETD5	350.3	308.7	405.5	408.2	381.3	316.6	316.1
		Anapc11	Empty	127.8	101.3	158.8	97.8	109.8	74.9	84.1
			SETD5	129.7	108.9	190.7	97.3	89.3	106.3	139.5
		Anapc13	Empty	494.3	364.2	515.5	541.1	506.2	470.5	669.4
			SETD5	579.3	328	541.9	572.2	477.9	550.9	575.1
		Anapc15	Empty	146.2	111.4	233.5	86.5	81.8	90.3	94.9
			SETD5	148.7	111.3	209.5	98.7	67.8	87.7	95.9
		Anapc16	Empty	600.1	903.2	1059.4	1072.4	1248	795.6	679.1
			SETD5	656.8	848.6	908.6	1120.1	882.8	689.3	573.4
		Cdc20	Empty	269.4	215.1	1200.6	248.6	169.8	139.1	64.5
			SETD5	292.7	219.2	1157.6	255.3	106.3	115.9	91.2
		Cdh1	Empty	4.6	0.5	5	0.8	0.7	0.6	3.7
			SETD5	7.6	1	0.2	5.5	5.3	0.5	2.1
Figure S3e	Microarray		(h)	0	12	24	36	48	96	192
		Rnf213	Empty	319.6	105.2	92.3	113.6	109.8	120.7	134.1
			SETD5	257.3	93.3	83.9	131.1	96.9	177.4	187.3
Figure S3f	Immunoblot
Figure S3g	Immunoblot
Figure S3h	RT-qPCR		si-Ctr	si-Anapc11
		Anapc11	0.904146	0.299532
			0.961946	0.329097
			1.13391	0.350064
Figure S3i	RT-qPCR		si-Ctr	si-Cdc20
		Cdc20	1.03418	0.193231
			0.896643	0.133763
			1.06917	0.151897
Figure S3j	Immunoblot
	Quantitation	CHX (h)	0	1.5	3	4.5
		si-Ctr	1	0.337433	0.256946	0.149087
			1	0.535168	0.346932	0.150868
		si-Cdc20	1	0.593605	0.444238	0.375535
			1	0.522663	0.519582	0.367916

[truncated: 3 more sheets: FigureS4, FigureS5, FigureS6]
